# Supplementary material for: How do hospitals exert market power? Evidence from health systems and commercial health plan prices
Source: Health Aff Sch. 2025 Jan 16;3(1):qxae179. doi: 10.1093/haschl/qxae179 (PMC11736714; doi:10.1093/haschl/qxae179)
Supplement: qxae179_Supplementary_Data [file qxae179_supplementary_data.zip]

Archive with 5 entries (5 files):
- Appendix_HAS_revised_clean.docx
- coi_disclosure ALansdale.docx
- coi_disclosure DJones.docx
- coi_disclosure GRich.docx
- coi_disclosure_EL.docx
